# Supplementary material for: Biofilm formation on venovenous ECMO cannulas can lead to re-introduction of pathogens during the decannulation process – a small-scale study reveals new insights when combining cultures and molecular results
Source: BMC Infect Dis. 2026 Feb 5;26:273. doi: 10.1186/s12879-026-12731-x (PMC12874949; doi:10.1186/s12879-026-12731-x)
Supplement: Supplementary file 1 — Supplementary Material 1 [file 12879_2026_12731_MOESM1_ESM.xlsx]

## Sheet: Sheet2
PATIENT	Time period	Cultures		16S (% abundance*)
		Blood	Other	Plasma	Insertion-Site	Cannula	Skin-Distal
1	During ECMO therapy	Enterococcus faecium Klebsiella aerogenes Streptococcus oralis Bacteroides ovatus	Enterococcus faecium (bronqueal fluid) Klebsiella oxytoca (traqueal fluid) Klebsiella aerogenes (traqueal fluid) Escherichia coli (urine)	NA	NA	NA	NA
	Directly before ECMO termination	negative	-	Pseudomonas 97.13 Cutibacterium 1.46 Staphylococcus 1.40	Corynebacterium 71.71 Staphylococcus 25.56 Pseudomonas 0.90 Escherichia-Shigella 0.73 Enhydrobacter 0.44 Enterococcus 0.20 Enterobacter 0.19 Finegoldia 0.15 Cutibacterium 0.07	NA	Staphylococcus 83.86 Enterococcus 5.89 Corynebacterium 3.60 Finegoldia 3.06 Bacteroides 0.92 Anaerococcus 0.68 Brevibacterium 0.30 Peptoniphilus 0.18 Cutibacterium 0.18 Pseudomonas 0.08
	Directly after ECMO termination	negative	-	Escherichia-Shigella 66.91 Pseudomonas 22.57 Enterococcus 8.72 Corynebacterium 1.62 Cutibacterium 0.18	Staphylococcus 77.61 Corynebacterium 14.95 Pseudomonas 5.79 Escherichia-Shigella 0.56 Enhydrobacte 0.48 Acinetobacter 0.14 Diaphorobacter 0.13 Cloacibacterium 0.09 Enterococcus 0.05	Diaphorobacter 26.51 Acinetobacter 17.87 Cloacibacterium 15.66 Pseudomonas 7.93 Staphylococcus 5.96 Flavobacterium 3.15 Escherichia-Shigella 2.88 Enhydrobacter 2.29 Bosea 1.81 Corynebacterium 0.23	NA
	After ECMO therapy	negative	Klebsiella aerogenes (BAL)	NA	NA	NA	NA
4	During ECMO therapy	Staphylococcus epidermidis	Escherichia coli (BAL, traqueal fluid, tracheostoma) Citrobacter koseri (BAL, traqueal fluid)	NA	NA	NA	NA
	Directly before ECMO termination	negative	-	Pseudomonas 89.11 Escherichia-Shigella 10.89	Staphylococcus 63.26 Citrobacter 10.80 Finegoldia 5.19 Corynebacterium 4.12 Enterococcus 4.05 Anaerococcus 4.05 Escherichia-Shigella 3.13 Peptoniphilus 3.13 Pseudomonas 1.00 Bacteroides 0.64 Cutibacterium 0.43 Streptococcus 0.14 Cloacibacterium 0.07	NA	Staphylococcus 32.22 Citrobacter 19.35 Enterococcus 15.62 Anaerococcus 11.00 Finegoldia 9.64 Peptoniphilus 4.28 Corynebacterium 3.59 Escherichia-Shigella 2.49 Bacteroides 1.30 Cutibacterium 0.26 Pseudomonas 0.18 Streptococcus 0.05
	Directly after ECMO termination	Enterococcus faecium	-	Corynebacterium 24.84 Staphylococcus 19.61 Pseudomonas 18.95 Streptococcus 16.67 Escherichia-Shigella 10.46 Cutibacterium 3.27	Staphylococcus 44.30 Finegoldia 18.15 Anaerococcus 13.17 Peptoniphilus 10.72 Bacteroides 4.39 Enterococcus 3.65 Corynebacterium 1.92 Citrobacter 1.61 Escherichia-Shigella 1.03 Cloacibacterium 0.25 Pseudomonas 0.22 Diaphorobacter 0.19 Cutibacterium 0.16 Acinetobacter 0.09	Enterococcus 53.34 Staphylococcus 13.71 Finegoldia 12.33 Anaerococcus 8.69 Escherichia-Shigella 3.52 Peptoniphilus 3.14 Bacteroides 1.05 Citrobacter 0.88 Pseudomonas 0.76 Corynebacterium 0.74	NA
	After ECMO therapy	Staphylococcus epidermidis Enterococcus faecium	Escherichia coli (traqueal fluid, tracheostoma) Staphylococcus aureus (tracheostoma) Enterococcus faecium (tracheostoma) Citrobacter koseri (tracheostoma)	NA	NA	NA	NA
5	During ECMO therapy	Staphylococcus epidermidis Enterococcus faecium	Enterococcus faecium (BAL, urine)	NA	NA	NA	NA
	Directly before ECMO termination	-	-	Scytonema_UTEX_2349 72.23 Rubellimicrobium 25.40 Escherichia-Shigella 0.88 Pseudomonas 0.66 Corynebacterium 0.48 Enterococcus 0.32 Pseudomonas 0.66 Corynebacterium 0.48 Enterococcus 0.32	Enterococcus 27.28 Corynebacterium 61.96	NA	Enterococcus 59.59 Staphylococcus 30.77 Corynebacterium 8.04 Anaerococcus 0.81 Finegoldia 0.39 Cutibacterium 0.21 Pseudomonas 0.13
	Directly after ECMO termination	-	-	Corynebacterium 61.96 Enterococcus 27.28 Escherichia-Shigella 9.41 Streptococcus 0.87 Cutibacterium 0.24 Enhydrobacter 0.12	Enterococcus 90.36 Corynebacterium 5.54 Staphylococcus 1.41 Anaerococcus 0.71 Finegoldia 0.37 Acinetobacter 0.37 Diaphorobacter 0.34 Cloacibacterium 0.29 Pseudomonas 0.29 Enhydrobacter 0.07 Flavobacterium 0.06 Escherichia-Shigella 0.05	Enterococcus 44.44 Staphylococcus 27.99 Corynebacterium 8.55 Finegoldia 5.50 Anaerococcus 4.08 Peptoniphilus 3.21 Pseudomonas 3.02 Escherichia-Shigella 1.35 Bacteroides 0.92 Citrobacter 0.25 Cutibacterium 0.23 Enhydrobacter 0.12 Diaphorobacter 0.11 Cloacibacterium 0.07	NA
	After ECMO therapy	negative	Stenotrophomonas maltophilia (BAL) Enterococcus faecium (traqueal fluid, urine catheter)	NA	NA	NA	NA
6	During ECMO therapy	negative	Staphylococcus haemolyticus (CVC)	NA	NA	NA	NA
	Directly before ECMO termination	negative	-	Pseudomonas 49.89 Staphylococcus 25.94 Escherichia-Shigella 19.96 Cutibacterium 3.10 Enhydrobacter 1.11	Cutibacterium 63.94 Escherichia-Shigella 9.32 Pseudomonas 6.63 Anaerococcus 6.43 Staphylococcus 4.79 Enterococcus 3.57 Corynebacterium 3.23 Finegoldia 2.10	NA	Corynebacterium 47.45 Enterococcus 15.72 Staphylococcus 14.78 Finegoldia 12.04 Streptococcus 5.48 Peptoniphilus 2.69 Escherichia-Shigella 0.99 Cutibacterium 0.43 Bacteroides 0.24 Pseudomonas 0.14
	Directly after ECMO termination	negative	-	Enhydrobacter 54.75 Streptococcus 24.33 Pseudomonas 10.27 Cutibacterium 3.42 Escherichia-Shigella 2.66 Staphylococcus 2.28 Corynebacterium 2.28	Cutibacterium 56.13 Pseudomonas 16.01 Escherichia-Shigella 13.01 Enterococcus 9.93 Finegoldia 2.02 Staphylococcus 1.46 Streptococcus 0.69 Corynebacterium 0.55 Anaerococcus 0.21	Pseudomonas 31.19 Diaphorobacter 15.60 Cutibacterium 10.83 Acinetobacter 10.12 Cloacibacterium 7.21 Escherichia-Shigella 5.75 Bosea 4.87 Staphylococcus 3.76 Flavobacterium 0.20 Anaerococcus 0.14 Enterococcus 0.14 Corynebacterium 0.14 Enhydrobacter 0.10 Finegoldia 0.07	NA
	After ECMO therapy	Streptococcus Actinomyces viscosus	Clostridium difficile (stool)	NA	NA	NA	NA
8	During ECMO therapy	Staphylococcus epidermidis	Staphylococcus aureus (BAL, bronquial fluid) Stenotrophomonas maltophilia (BAL)	NA	NA	NA	NA
	Directly before ECMO termination	negative	-	Corynebacterium 22.55 Cutibacterium 19.57 Staphylococcus 19.57 Pseudomonas 13.62 Enhydrobacter 8.51 Escherichia-Shigella 7.23 Anaerococcus 5.96 Streptococcus 2.98	Cutibacterium 54.67 Staphylococcus 37.45 Corynebacterium 7.58 Brevibacterium 0.14 Anaerococcus 0.08	NA	Staphylococcus 59.52 Corynebacterium 21.16 Anaerococcus 12.39 Finegoldia 3.92 Peptoniphilus 1.65 Cutibacterium 0.57 Brevibacterium 0.49 Bacteroides 0.19 Escherichia-Shigella 0.06
	Directly after ECMO termination	negative	-	Pseudomonas 34.34 Escherichia-Shigella 26.04 Streptococcus 16.60 Cutibacterium 12.83 Staphylococcus 9.06 Finegoldia 1.13	Staphylococcus 42.62 Corynebacterium 37.82 Cutibacterium 16.37 Brevibacterium 0.67 Anaerococcus 0.53 Diaphorobacter 0.47 Cloacibacterium 0.29 Acinetobacter 0.17 Bacteroides 0.14 Escherichia-Shigella 0.12 Pseudomonas 0.12 Enhydrobacter 0.07 Finegoldia 0.06 Bosea 0.06	Corynebacterium 66.81 Cutibacterium 13.30 Staphylococcus 11.11 Brevibacterium 4.41 Enhydrobacter 1.03 Diaphorobacter 0.96 Acinetobacter 0.57 Anaerococcus 0.44 Pseudomonas 0.18 Cloacibacterium 0.17 Peptoniphilus 0.10 Flavobacterium 0.07	NA
	After ECMO therapy	Staphylococcus epidermidis	Staphylococcus epidermidis (CVC)	NA	NA	NA	NA
2	During ECMO therapy	Escherichia coli Staphylococcus epidermidis Enterococcus faecium	Escherichia coli (BAL) Escherichia coli (CVC) Enterococcus faecium Staphylococcus epidermidis	NA	NA	NA	NA
	Directly before ECMO termination	na	-	-	Staphylococcus 32.79 Enterococcus 24.59 Bacteroides 19.67 Corynebacterium 6.56 Anaerococcus 4.92 Finegoldia 4.92 Cutibacterium 3.28 Escherichia-Shigella 3.28	NA	Bacteroides 32.37 Enterococcus 24.37 Staphylococcus 17.95 Corynebacterium 7.76 Anaerococcus 6.39 Cutibacterium 4.99 Escherichia-Shigella 2.97 Finegoldia 2.77 Pseudomonas 0.17 Enhydrobacter 0.15 Peptoniphilus 0.11
	Directly after ECMO termination	na	-	-	Staphylococcus 40.97 Bacteroides 23.20 Enterococcus 17.78 Cutibacterium 7.91 Escherichia-Shigella 4.61 Corynebacterium 3.22 Anaerococcus 1.83 Finegoldia 0.41 Peptoniphilus 0.06	Acinetobacter 37.50 Escherichia-Shigella 23.72 Diaphorobacter 10.90 Pseudomonas 7.37 Enhydrobacter 4.17 Methylobacterium-Methylorubrum 3.53 Staphylococcus 2.56 Bosea 2.24 Cutibacterium 1.60 Cloacibacterium 1.60 Anaerococcus 0.96 Sphingopyxis 0.96 Bacteroides 0.64 Corynebacterium 0.64 Flavobacterium 0.64	NA
7	During ECMO therapy	negative	Staphylococcus epidermidis(CVC) Staphylococcus aureus MRS (BAL)	-
	Directly before ECMO termination	na	-	-	Staphylococcus 95.41 Anaerococcus 2.31 Cutibacterium 1.26 Corynebacterium 0.94	NA	Staphylococcus 81.94 Anaerococcus 7.05 Cutibacterium 5.52 Corynebacterium 3.84 Escherichia-Shigella 0.75 Finegoldia 0.40 Enterococcus 0.30 Pseudomonas 0.11
	Directly after ECMO termination	na	-	-		Staphylococcus 63.56 Anaerococcus 27.31 Corynebacterium 6.33 Cutibacterium 1.72 Escherichia-Shigella 0.54 Enterococcus 0.38 Pseudomonas 0.16
9	Directly before ECMO termination	na	Stenotrophomonas maltophilia (BAL)	-	Corynebacterium 51.39 Finegoldia 21.53 Pseudomonas 8.33 Enterococcus 6.94 Escherichia-Shigella 6.94 Staphylococcus 2.78 Bacteroides 1.39 Enhydrobacter 0.69	NA	Corynebacterium 90.16 Finegoldia 3.71 Staphylococcus 2.28 Cutibacterium 1.85 Bacteroides 0.71 Pseudomonas 0.29 Enterococcus 0.29 Enhydrobacter 0.29 Peptoniphilus 0.29 Escherichia-Shigella 0.14
	Directly after ECMO termination	na	-	-	Escherichia-Shigella 38.24 Pseudomonas 20.59 Corynebacterium 17.65 Cutibacterium 11.76 Enterococcus 8.82 Staphylococcus 2.94	Staphylococcus 24.48 Enterococcus 21.25 Escherichia-Shigella 14.55 Acinetobacter 10.39 Pseudomonas 6.70 Cutibacterium 6.00 Diaphorobacter 3.93 Methylobacterium-Methylorubrum 2.77 Enhydrobacter 2.54 Sphingopyxis 1.62 Anaerococcus 1.39 Corynebacterium 1.15 Bacteroides 1.15 Mycoplasma 0.69 Finegoldia 0.46 Flavobacterium 0.46 Zoogloea 0.23 Cloacibacterium 0.23	NA
10	Directly before ECMO termination	-	-	-	Enterococcus 97.16 Staphylococcus 1.22 Streptococcus 1.03 Anaerococcus 0.18 Corynebacterium 0.11 Escherichia-Shigella 0.10 Pseudomonas 0.08 Enterobacter 0.07	NA	Staphylococcus 28.29 Mycoplasma 25.59 Enterococcus 22.81 Anaerococcus 12.47 Corynebacterium 5.24 Streptococcus 3.03 Escherichia-Shigella 1.21 Pseudomonas 0.84 Cutibacterium 0.28 Enterobacter 0.20 Enhydrobacter 0.05
	Directly after ECMO termination	-	-	-	-	Enterococcus 19.05 Pseudomonas 16.67 Escherichia-Shigella 16.67 Corynebacterium 9.52 Cloacibacterium 9.52 Enhydrobacter 7.14 Anaerococcus 7.14 Staphylococcus 4.76 Cutibacterium 4.76 Finegoldia 2.38 Diaphorobacter 2.38	-
16	Directly before ECMO termination	-	-	-	Staphylococcus 99.44 Corynebacterium 0.28 Enterococcus 0.10 Escherichia-Shigella 0.06	-	-
	Directly after ECMO termination	-	-	-	-	Staphylococcus 99.73 Cutibacterium 0.10 Enterococcus 0.08 Pseudomonas 0.05 Escherichia-Shigella 0.02 Corynebacterium 0.01 Bacteroides 0.00 Citrobacter 0.00	-
*Relative abundances < 0.05% were filtered out
CVC: central vascular catether
BAL: bronchoalveolar lavage
